# Supplementary material for: Antimicrobial Susceptibility Profiles of Escherichia coli Isolates from Clinical Cases of Geese in Hungary Between 2022 and 2023
Source: Antibiotics (Basel). 2025 Apr 29;14(5):450. doi: 10.3390/antibiotics14050450 (PMC12108276; doi:10.3390/antibiotics14050450)
Supplement: Supplementary file 1 [file antibiotics-14-00450-s001.zip › Additional data.xlsx]

## Sheet: Lúd
Bacteria	Animal	Origin of sample	Number	Amoxicillin	Amoxicillin-clavulanic acid	Ceftriaxone	Imipenem	Neomycin	Spectinomycin	Doxicyclyne	Florfenicol	Tylozin	Tiamulin	Lincomycin	Enrofloxacin	Colistin	Potentiated sulphonamide	Vancomycin	Town	Regio
Escherichia coli	goose	oviduct	1720	128	4	0.06	0.5	32	64	2	16	128	128	1024	2	0.25	2	128	Csólyospálos	Dél-Alföld
Escherichia coli	goose	hepar	3292	128	4	0.06	1	64	64	4	16	32	256	1024	8	1	4	128	Csólyospálos	Dél-Alföld
Escherichia coli	goose	lungs	3292	128	4	0.06	1	64	64	4	16	32	256	1024	8	1	4	128	Csólyospálos	Dél-Alföld
Escherichia coli	goose	air duct	7053	128	4	0.125	0.25	128	1024	32	512	512	256	1024	2	0.5	1024	128	Egerbocs	Észak-Magyarország
Escherichia coli	goose	hepar	7703	64	16	0.06	0.5	64	64	64	128	128	128	128	32	0.125	256	512	Kunszentmárton	Észak-Alföld
Escherichia coli	goose	hepar	9256	256	32	16	0.06	16	256	8	256	512	256	1024	64	0.015	1024	256	Csólyospálos	Dél-Alföld
Escherichia coli	goose	agykamra	9646	64	16	0.125	1	32	32	16	16	128	64	128	32	0.25	256	512	Alsótold	Észak-Magyarország
Escherichia coli	goose	hepar	9779	1024	4	0.06	0.125	16	64	32	256	512	128	1024	2	0.015	4	256	Kiskunfélegyháza	Dél-Alföld
Escherichia coli	goose	hepar	10028	1	0.015	0.25	1	32	2	8	512	128	1024	64	0.25	4	256	256	Jánoshalma	Dél-Alföld
Escherichia coli	goose	hepar	11286	2	4	0.03	0.25	16	64	2	8	512	256	1024	0.25	0.25	4	512	Solt	Dél-Alföld
Escherichia coli	goose	bone marrow	11290	2	2	0.03	0.06	32	64	0.5	8	512	128	1024	0.015	0.015	8	256	Csólyospálos	Dél-Alföld
Escherichia coli	goose	bone marrow	11780	4	4	0.25	1	16	64	2	8	128	128	128	0.03	0.5	16	512	Kerekegyháza	Dél-Alföld
Escherichia coli	goose	lungs	12745	1024	4	0.03	0.06	64	256	16	256	1024	128	1024	1	0.06	1024	512	Csólyospálos	Dél-Alföld
Escherichia coli	goose	articulatio	13636	64	16	0.06	0.5	64	64	32	32	128	128	128	0.5	0.25	8	512	Kecskemét	Dél-Alföld
Escherichia coli	goose	hepar	14040	64	16	0.06	1	32	64	32	16	128	128	128	1	0.5	256	512	Sudice	Észak-Magyarország
Escherichia coli	goose	bone marrow	14379	512	2	0.03	0.06	64	64	4	128	1024	256	1024	0.5	0.015	512	512	Szűcsi	Észak-Magyarország
Escherichia coli	goose	lungs	14832	64	16	0.06	1	32	64	32	32	128	128	128	0.25	0.5	256	512	Tatárszentgyörgy	Közép-Magyarország
Escherichia coli	goose	hepar	14863	1024	8	0.06	0.125	64	64	32	256	1024	128	1024	128	0.03	1024	256	Kiskunmajsa	Dél-Alföld
Escherichia coli	goose	lungs	15312	64	32	1	1	64	64	64	128	128	128	128	32	32	256	512	Soltvadkert	Dél-Alföld
Escherichia coli	goose	bone marrow	15331	8	8	0.25	1	64	64	4	16	128	128	128	0.03	32	8	512	Szank	Dél-Alföld
Escherichia coli	goose	oviduct	15704	1024	4	0.06	0.06	32	64	2	8	512	128	1024	2	0.06	2	256	Cered	Észak-Magyarország
Escherichia coli	goose	bone marrow	15705	4	4	1	1	64	64	4	16	128	128	128	0.03	32	16	512	Alsótold	Észak-Magyarország
Escherichia coli	goose	bone marrow	16490	64	32	0.25	1	64	64	32	128	128	128	128	0.5	16	256	512	Soltvadkert	Dél-Alföld
Escherichia coli	goose	bőralatti	16506	4	2	0.06	0.06	32	64	0.5	8	256	128	1024	0.06	0.06	2	256	Csólyospálos	Dél-Alföld
Escherichia coli	goose	hepar	16538	1024	8	16	0.125	16	64	16	256	1024	256	1024	64	0.015	1024	512	Kerekharaszt	Észak-Magyarország
Escherichia coli	goose	bone marrow	17838	2	0.5	0.015	0.06	64	64	2	8	512	128	1024	0.5	0.06	2	256	Nagyút	Észak-Magyarország
Escherichia coli	goose	lungs	18188	1024	8	2	0.06	32	64	8	512	1024	128	1024	64	0.015	512	512	Solt	Dél-Alföld
Escherichia coli	goose	lungs	19866	512	8	0.015	0.125	256	64	16	16	512	256	1024	1	0.125	4	512	Újkígyós	Dél-Alföld
Escherichia coli	goose	hepar	19915	512	8	0.015	0.125	32	32	16	256	512	256	1024	1	0.125	1024	512	Ludas	Észak-Alföld
Escherichia coli	goose	bone marrow	19915	4	2	0.015	0.125	32	64	2	8	512	256	1024	0.015	0.125	4	256	Ludas	Észak-Alföld
Escherichia coli	goose	hepar	19937	64	16	0.06	1	32	64	32	32	128	128	128	0.03	1	4	512	Soltvadkert	Dél-Alföld
Escherichia coli	goose	lungs	20293	1024	16	0.03	0.06	16	64	16	512	1024	256	512	2	0.125	1024	512	Gyöngyöspata	Észak-Magyarország
Escherichia coli	goose	bone marrow	20542	1024	16	0.015	0.06	64	512	16	256	512	256	1024	1	0.125	1024	512	Jászapáti	Észak-Alföld
Escherichia coli	goose	bone marrow	21092	4	4	0.03	0.25	32	32	2	8	128	128	128	0.03	0.25	8	512	Soltvadkert	Dél-Alföld
Escherichia coli	goose	bone marrow	21435	4	4	0.03	0.25	64	32	2	16	1024	256	1024	0.03	0.125	4	512	Kéleshalom	Dél-Alföld
Escherichia coli	goose	bone marrow	21588	8	4	0.03	1	16	64	2	16	128	128	128	0.06	4	4	512	Soltvadkert	Dél-Alföld
Escherichia coli	goose	bone marrow	21646	1024	512	1024	1	64	1024	32	512	1024	1024	1024	32	1	1024	1024	Soltvadkert	Dél-Alföld
Escherichia coli	goose	hepar	23030	4	8	0.03	0.25	16	32	1	8	512	128	1024	1	0.06	2	512	Csólyospálos	Dél-Alföld
Escherichia coli	goose	bone marrow	23591	1024	16	0.03	0.5	32	32	8	16	512	128	1024	1	0.125	4	256	Kerekegyháza	Dél-Alföld
Escherichia coli	goose	lungs	24566	64	32	0.125	1	32	64	32	8	128	128	128	0.5	0.06	8	512	Alsótold	Észak-Magyarország
Escherichia coli	goose	hepar	25054	64	16	4	2	32	32	4	16	128	128	128	2	32	16	512	Szentes	Dél-Alföld
Escherichia coli	goose	bone marrow	25673	64	8	0.03	0.5	64	64	16	32	128	128	128	0.5	32	16	512	Szank	Dél-Alföld
Escherichia coli	goose	bone marrow	25835	0.5	0.5	0.015	0.25	4	128	2	16	1024	1024	1024	0.015	0.015	16	256	Csólyospálos	Dél-Alföld
Escherichia coli	goose	bone marrow	26639	64	8	32	1	64	64	4	16	128	128	128	1	32	16	512	Lőrinci	Észak-Magyarország
Escherichia coli	goose	hepar	26912	1024	16	0.015	0.5	32	64	32	512	256	1024	512	64	0.25	2	512	Öcsöd	Észak-Alföld
Escherichia coli	goose	hepar	27838	1024	16	0.125	2	128	512	64	256	1024	1024	1024	1024	1024	1024	1024	Öcsöd	Észak-Alföld
Escherichia coli	goose	bone marrow	28132	2	8	0.125	1	64	64	2	16	128	128	128	0.03	1	8	512	Csólyospálos	Dél-Alföld
Escherichia coli	goose	bone marrow	28199	64	32	32	4	64	64	32	16	128	128	128	1	32	256	512	Soltvadkert	Dél-Alföld
Escherichia coli	goose	hepar	32622	64	16	16	1	32	64	4	8	128	128	128	4	32	8	512	Szank	Dél-Alföld
Escherichia coli	goose	bone marrow	34202	8	8	8	2	64	64	2	8	128	128	128	0.5	32	16	512	Öcsöd	Észak-Alföld
Escherichia coli	goose	oviduct	35129	64	32	0.06	32	64	64	32	128	128	128	128	1	0.5	256	512	Egerbocs	Észak-Magyarország
Escherichia coli	goose	lungs	37189	64	64	0.06	8	64	64	128	128	128	128	128	32	32	256	512	Soltvadkert	Dél-Alföld
Escherichia coli	goose	oviduct	40013	64	8	0.03	0.06	16	64	2	32	128	128	128	0.03	0.25	4	512	Cered	Észak-Magyarország
Escherichia coli	goose	oviduct	41550	4	8	0.125	0.25	64	64	8	16	128	128	128	0.03	0.5	16	512	Dömsöd	Közép-Magyarország
Escherichia coli	goose	hepar	42531	64	32	0.03	0.06	32	64	64	128	128	128	128	1	1	16	512	Alsótold	Észak-Magyarország
Escherichia coli	goose	lungs	45430	8	8	0.125	0.5	64	64	4	32	128	128	128	0.06	1	16	512	Hevesvezekény	Észak-Magyarország
Escherichia coli	goose	hepar	46161	64	16	0.125	1	32	64	4	8	128	128	128	0.5	1	8	512	Jászapáti	Észak-Alföld
Escherichia coli	goose	bone marrow	46161	64	16	0.03	0.25	32	16	32	4	128	128	128	0.03	0.5	4	512	Kistelek	Dél-Alföld
Escherichia coli	goose	lungs	51234	64	64	0.06	0.5	32	64	32	128	128	128	128	2	1	8	512	Alsótold	Észak-Magyarország
Escherichia coli	goose	hepar	53748	64	32	0.06	0.125	64	32	32	128	128	128	128	8	0.5	16	512	Kiskőrös	Dél-Alföld
Escherichia coli	goose	lungs	59762	64	32	0.125	0.5	16	64	32	128	128	128	128	32	0.5	256	512	Kecskemét	Dél-Alföld
Escherichia coli	goose	hepar	60448	16	32	0.25	0.125	32	64	4	8	128	128	128	0.5	0.125	8	512	Öcsöd	Észak-Alföld
Escherichia coli	goose	hepar	62775	64	16	64	1	64	64	16	8	128	128	128	1	32	16	512	Mátraballa	Észak-Magyarország
Escherichia coli	goose	lungs	66183	4	8	0.125	0.5	64	64	4	16	128	128	128	1	1	32	512	Csólyospálos	Dél-Alföld
Escherichia coli	goose	bone marrow	66232	64	64	32	1	64	64	128	128	128	128	128	16	32	256	512	Mátyásdomb	Közép-Dunántúl
Escherichia coli	goose	hepar	70307	4	8	0.03	0.25	32	32	128	8	128	128	128	0.03	0.5	16	512	Alsótold	Észak-Magyarország
Escherichia coli	goose	bone marrow	71466	512	128	0.25	1	64	128	64	16	1024	1024	1024	1	1024	8	1024	Csólyospálos	Dél-Alföld
Escherichia coli	goose	bone marrow	71764	128	4	0.06	0.25	64	128	64	512	512	256	512	1	0.5	16	128	Öcsöd	Észak-Alföld
Escherichia coli	goose	lungs	72148	64	64	0.25	0.5	64	64	8	32	128	128	128	0.03	2	32	512	Zsombó	Dél-Alföld
Escherichia coli	goose	lungs	72198	8	0.5	1	0.25	32	128	16	16	1024	1024	1024	0.125	0.06	16	256	Szank	Dél-Alföld
Escherichia coli	goose	lungs	72846	4	32	0.25	1	64	64	8	16	128	128	128	2	2	16	512	Kiskunmajsa	Dél-Alföld
Escherichia coli	goose	lungs	72853	64	32	0.25	1	32	64	64	64	128	128	128	2	32	256	512	Szank	Dél-Alföld
Escherichia coli	goose	lungs	72871	1024	8	0.015	0.25	256	128	16	256	512	128	1024	128	0.5	1024	256	Kunszentmárton	Észak-Alföld
Escherichia coli	goose	hepar	72915	4	8	0.125	0.5	64	32	2	8	128	128	128	1	0.5	8	512	Bócsa	Dél-Alföld
Escherichia coli	goose	hepar	73575	0.5	1	32	0.5	64	64	0.125	2	32	128	64	1	32	8	128	Derekegyház	Dél-Alföld
Escherichia coli	goose	hepar	74374	2	32	0.125	1	64	64	16	32	128	128	128	1	8	128	512	Tiszaalpár	Dél-Alföld
Escherichia coli	goose	bone marrow	74493	2	4	32	1	64	64	32	4	128	128	128	4	32	32	512	Algyő	Dél-Alföld
Escherichia coli	goose	bone marrow	81293	64	32	0.5	1	64	64	16	64	128	128	128	32	16	64	512	Daruszentmiklós	Közép-Dunántúl
Escherichia coli	goose	hepar	81482	256	16	0.03	0.125	256	512	1	512	512	128	1024	8	0.5	1024	512	Tázlár	Dél-Alföld
Escherichia coli	goose	bone marrow	83056	1024	16	0.015	0.06	32	128	8	512	512	128	512	0.5	0.25	0.5	256	Jászszentandrás	Észak-Alföld
Escherichia coli	goose	lungs	83258	1024	64	16	0.25	128	1024	64	128	1024	1024	512	16	512	1024	256	Kiskunmajsa	Dél-Alföld
Escherichia coli	goose	hepar	87053	256	8	0.03	0.06	64	128	16	256	512	128	1024	16	0.125	1024	512	Tázlár	Dél-Alföld
Escherichia coli	goose	hepar	87448	2	4	0.007	0.5	64	64	2	4	512	128	512	0.5	0.25	1024	256	Jászjákóhalma	Észak-Alföld
Escherichia coli	goose	bone marrow	90037	1024	256	4	1	32	512	64	64	1024	1024	1024	0.25	1024	1024	1024	Kunbaracs	Dél-Alföld
Escherichia coli	goose	bone marrow	90440	4	8	0.03	0.06	32	128	16	16	512	512	1024	0.06	0.015	1024	256	Kiskunhalas	Dél-Alföld
Escherichia coli	goose	hepar	93211	2	2	0.007	0.25	64	64	1	8	512	128	1024	0.015	0.5	8	256	Csólyospálos	Dél-Alföld
Escherichia coli	goose	lungs	93211	4	2	0.015	0.5	64	32	2	8	512	128	1024	0.003	0.25	8	256	Csólyospálos	Dél-Alföld
Escherichia coli	goose	oviduct	96174	1024	8	0.007	0.5	32	64	32	16	1024	256	1024	0.0007	0.5	1024	512	Tatárszentgyörgy	Közép-Magyarország
Escherichia coli	goose	hepar	98269	512	8	0.03	0.25	32	128	16	8	1024	64	512	4	0.25	1024	128	Alsótold	Észak-Magyarország
Escherichia coli	goose	hepar	102241	128	1024	1024	1	128	128	32	16	128	1024	1024	4	1024	4	1024	Újkígyós	Dél-Alföld
Escherichia coli	goose	bone marrow	28850	64	64	32	0.25	2	64	0.5	128	512	1024	1024	0.125	0.015	128	256	Orgovány	Dél-Alföld
